# Supplementary material for: The Effect of SERCA Activation on Functional Characteristics and Signaling of Rat Soleus Muscle upon 7 Days of Unloading
Source: Biomolecules. 2023 Sep 6;13(9):1354. doi: 10.3390/biom13091354 (PMC10526198; doi:10.3390/biom13091354)
Supplement: Supplementary file 1 [file biomolecules-13-01354-s001.zip]

Archive with 1 entries (1 files):
- western blot - original images.pdf
